# Supplementary material for: Combination of Sorafenib and Transarterial Chemoembolization in Selected Patients with Advanced-Stage Hepatocellular Carcinoma: A Retrospective Cohort Study at Three German Liver Centers
Source: Cancers (Basel). 2021 Apr 28;13(9):2121. doi: 10.3390/cancers13092121 (PMC8124282; doi:10.3390/cancers13092121)
Supplement: Supplementary file 1 [file cancers-13-02121-s001.zip]

Archive with 1 entries (1 files):
- cancers-1159129-supplementary.pdf
